# Supplementary material for: NOTCH signaling specifies arterial-type definitive hemogenic endothelium from human pluripotent stem cells
Source: Nat Commun. 2018 May 8;9:1828. doi: 10.1038/s41467-018-04134-7 (PMC5940870; doi:10.1038/s41467-018-04134-7)
Supplement: Supplementary file 4 — Supplementary Data 1 [file 41467_2018_4134_MOESM4_ESM.xlsx]

## Sheet: AllResponsive
Supplementary dataset: Supplementary Data 1. Differentially expressed genes in CD34+CD43+CD45+CD235a/CD41a- hematopoietic progenitors generated from DLL4- HE on OP9 and OP9-DLL4 and DLL4+ HE on OP9-DLL4.
	c1.DLL1_HE_DLL4mi_on_OP9_D4pl1pl5_CD43plCD45pl	c2.DLL1_HE_DLL4mi_on_OP9DLL4_D4pl1pl5_CD43plCD45pl	c3.DLL1_HE_DLL4pl_on_OP9DLL4_CD43plCD45pl	c2.DLL1_HE_DLL4mi_on_OP9DLL4_D4pl1pl5_CD43plCD45pl.vs..c1.DLL1_HE_DLL4mi_on_OP9_D4pl1pl5_CD43plCD45pl	c3.DLL1_HE_DLL4pl_on_OP9DLL4_CD43plCD45pl.vs..c1.DLL1_HE_DLL4mi_on_OP9_D4pl1pl5_CD43plCD45pl	c3.DLL1_HE_DLL4pl_on_OP9DLL4_CD43plCD45pl.vs..c2.DLL1_HE_DLL4mi_on_OP9DLL4_D4pl1pl5_CD43plCD45pl	GENE_NAME	DESCRIPTION
SCLY	27.6147	0.0596875	31.2369	-462.654	1.13117	523.34	SCLY	selenocysteine lyase [Source:HGNC Symbol;Acc:18161]
GTF2H2D	47.1487	0.0596875	18.2319	-789.927	-2.58606	305.455
ABHD14A-ACY1	0.055625	0.0596875	17.9827	1.07303	323.284	301.28
BLOC1S5-TXNDC5	0.055625	0.0596875	15.4744	1.07303	278.191	259.257
PTCD1	0.055625	0.0596875	4.33766	1.07303	77.9803	72.6728	PTCD1	pentatricopeptide repeat domain 1 [Source:HGNC Symbol;Acc:22198]
LOC595101	3.51734	0.0596875	4.04641	-58.9293	1.15042	67.7932
GALNT4	4.65344	0.0596875	2.93813	-77.9634	-1.58381	49.2251	GALNT4	UDP-N-acetyl-alpha-D-galactosamine:polypeptide N-acetylgalactosaminyltransferase 4 (GalNAc-T4) [Source:HGNC Symbol;Acc:4126]
SNORA8	53.435	0.0596875	2.82031	-895.246	-18.9465	47.2513
THBS1	5.90188	0.0596875	2.11344	-98.8796	-2.79255	35.4084	THBS1	thrombospondin 1 [Source:HGNC Symbol;Acc:11785]
MSH5-SAPCD1	3.55812	0.0596875	0.468125	-59.6126	-7.6008	7.84293
OLFM2	6.53188	1.06953	7.09625	-6.10723	1.0864	6.63492	OLFM2	olfactomedin 2 [Source:HGNC Symbol;Acc:17189]
BEND4	1.03922	0.656719	3.67	-1.58244	3.5315	5.58839	BEND4	BEN domain containing 4 [Source:HGNC Symbol;Acc:23815]
F2RL2	17.9411	4.53203	22.0608	-3.95873	1.22962	4.86775	F2RL2	coagulation factor II (thrombin) receptor-like 2 [Source:HGNC Symbol;Acc:3539]
TREM2	20.4628	0.0596875	0.261875	-342.832	-78.1396	4.38743	TREM2	triggering receptor expressed on myeloid cells 2 [Source:HGNC Symbol;Acc:17761]
ELN	1.09828	0.772656	3.25656	-1.42144	2.96514	4.21476	ELN	elastin [Source:HGNC Symbol;Acc:3327]
ACE	10.7947	4.84766	20.2237	-2.22678	1.87349	4.17186	ACE	angiotensin I converting enzyme [Source:HGNC Symbol;Acc:2707]
CCPG1	20.7855	2.91266	12.1316	-7.13626	-1.71334	4.16512	CCPG1	cell cycle progression 1 [Source:HGNC Symbol;Acc:24227]
PLVAP	14.75	40.5478	167.213	2.749	11.3365	4.12385	PLVAP	plasmalemma vesicle associated protein [Source:HGNC Symbol;Acc:13635]
SEMA3G	1.85281	1.15594	4.34812	-1.60287	2.34677	3.76156	SEMA3G	sema domain, immunoglobulin domain (Ig), short basic domain, secreted, (semaphorin) 3G [Source:HGNC Symbol;Acc:30400]
TEK	1.54078	1.52438	5.38297	-1.01076	3.49366	3.53126	TEK	TEK tyrosine kinase, endothelial [Source:HGNC Symbol;Acc:11724]
GP1BB	44.6872	9.14219	30.7138	-4.88802	-1.45496	3.35956	GP1BB	glycoprotein Ib (platelet), beta polypeptide [Source:HGNC Symbol;Acc:4440]
CD14	33.33	0.0596875	0.193125	-558.408	-172.583	3.2356	CD14	CD14 molecule [Source:HGNC Symbol;Acc:1628]
TK2	2.45219	0.76125	2.38281	-3.22126	-1.02911	3.13013	TK2	thymidine kinase 2, mitochondrial [Source:HGNC Symbol;Acc:11831]
CD200	2.84203	3.13125	9.69125	1.10176	3.40997	3.09501	CD200	CD200 molecule [Source:HGNC Symbol;Acc:7203]
CNN3	12.2522	17.7839	52.7153	1.45149	4.30252	2.96421	CNN3	calponin 3, acidic [Source:HGNC Symbol;Acc:2157]
LTBP1	5.50125	3.78219	11.1922	-1.45452	2.03448	2.95918	LTBP1	latent transforming growth factor beta binding protein 1 [Source:HGNC Symbol;Acc:6714]
GALNT14	9.36344	7.34719	21.0047	-1.27442	2.24327	2.85887	GALNT14	UDP-N-acetyl-alpha-D-galactosamine:polypeptide N-acetylgalactosaminyltransferase 14 (GalNAc-T14) [Source:HGNC Symbol;Acc:22946]
RUNX1T1	0.779375	1.68719	4.69125	2.1648	6.01925	2.78051	RUNX1T1	runt-related transcription factor 1; translocated to, 1 (cyclin D-related) [Source:HGNC Symbol;Acc:1535]
FGD5	4.87906	3.96594	11.012	-1.23024	2.257	2.77665	FGD5	FYVE, RhoGEF and PH domain containing 5 [Source:HGNC Symbol;Acc:19117]
COL6A2	7.45844	3.37469	9.31844	-2.21011	1.24938	2.76127	COL6A2	collagen, type VI, alpha 2 [Source:HGNC Symbol;Acc:2212]
CCL2	115.338	1.56469	4.28812	-73.7134	-26.8972	2.74056	CCL2	chemokine (C-C motif) ligand 2 [Source:HGNC Symbol;Acc:10618]
PROB1	2.69656	2.16281	5.81562	-1.24679	2.15668	2.68892	PROB1	proline-rich basic protein 1 [Source:HGNC Symbol;Acc:41906]
ERCC5	15.2581	5.80078	15.3845	-2.63036	1.00828	2.65215	ERCC5	excision repair cross-complementing rodent repair deficiency, complementation group 5 [Source:HGNC Symbol;Acc:3437]
GIPC3	7.97156	6.15781	16.2991	-1.29454	2.04465	2.64689	GIPC3	GIPC PDZ domain containing family, member 3 [Source:HGNC Symbol;Acc:18183]
HOXB8	13.1366	13.0192	34.1584	-1.00901	2.60026	2.62369	HOXB8	homeobox B8 [Source:HGNC Symbol;Acc:5119]
VCAN	6.74813	4.19219	10.4648	-1.60969	1.55078	2.49627	VCAN	versican [Source:HGNC Symbol;Acc:2464]
ABCB6	9.73531	4.62531	11.4797	-2.10479	1.17918	2.48193	ABCB6	ATP-binding cassette, sub-family B (MDR/TAP), member 6 [Source:HGNC Symbol;Acc:47]
RBPMS2	12.6831	11.8541	29.1778	-1.06994	2.30052	2.46142	RBPMS2	RNA binding protein with multiple splicing 2 [Source:HGNC Symbol;Acc:19098]
ZNF93	9.9075	4.74656	11.5064	-2.0873	1.16138	2.42416	ZNF93	zinc finger protein 93 [Source:HGNC Symbol;Acc:13169]
DCHS1	5.22156	3.78219	9.07906	-1.38057	1.73876	2.40048	DCHS1	dachsous cadherin-related 1 [Source:HGNC Symbol;Acc:13681]
KSR1	7.72344	4.23937	9.95188	-1.82183	1.28853	2.34749	KSR1	kinase suppressor of ras 1 [Source:HGNC Symbol;Acc:6465]
OBSCN	0.504688	0.535938	1.24562	1.06192	2.46811	2.3242	OBSCN	obscurin, cytoskeletal calmodulin and titin-interacting RhoGEF [Source:HGNC Symbol;Acc:15719]
MIR4461	2541.8	3512.57	7997.03	1.38193	3.14621	2.27668
MTSS1	17.5656	12.9822	28.9144	-1.35306	1.64608	2.22723	MTSS1	metastasis suppressor 1 [Source:HGNC Symbol;Acc:20443]
SMAD6	15.1622	16.0653	35.6253	1.05956	2.34962	2.21753	SMAD6	SMAD family member 6 [Source:HGNC Symbol;Acc:6772]
TMEM246	9.8425	5.58156	12.3119	-1.7634	1.25089	2.20581	TMEM246	transmembrane protein 246 [Source:HGNC Symbol;Acc:28180]
PLCB3	11.0137	8.54984	18.7644	-1.28818	1.70372	2.1947	PLCB3	phospholipase C, beta 3 (phosphatidylinositol-specific) [Source:HGNC Symbol;Acc:9056]
RSPO4	2.67719	6.34766	13.9063	2.37102	5.19435	2.19077	RSPO4	R-spondin 4 [Source:HGNC Symbol;Acc:16175]
LEPREL1	7.26562	9.515	20.4739	1.30959	2.81791	2.15175	LEPREL1	leprecan-like 1 [Source:HGNC Symbol;Acc:19317]
ARID5B	4.67547	6.65969	14.2722	1.42439	3.05257	2.14307	ARID5B	AT rich interactive domain 5B (MRF1-like) [Source:HGNC Symbol;Acc:17362]
PKD1P1	13.5906	7.22	15.2697	-1.88236	1.12355	2.11492
RAB27B	40.0831	42.1866	87.7281	1.05248	2.18865	2.07953	RAB27B	RAB27B, member RAS oncogene family [Source:HGNC Symbol;Acc:9767]
SPTBN1	23.3633	26.7956	55.575	1.14691	2.37873	2.07403	SPTBN1	spectrin, beta, non-erythrocytic 1 [Source:HGNC Symbol;Acc:11275]
MT2A	314.218	34.7698	71.8213	-9.03709	-4.375	2.06562	MT2A	metallothionein 2A [Source:HGNC Symbol;Acc:7406]
MYH10	1.40406	3.01344	6.14828	2.14623	4.37892	2.04029	MYH10	myosin, heavy chain 10, non-muscle [Source:HGNC Symbol;Acc:7568]
FRMD4B	7.11297	4.00875	8.1575	-1.77436	1.14685	2.03492	FRMD4B	FERM domain containing 4B [Source:HGNC Symbol;Acc:24886]
RAI1	9.67031	7.85906	15.83	-1.23047	1.63697	2.01424	RAI1	retinoic acid induced 1 [Source:HGNC Symbol;Acc:9834]
CKB	72.6256	76.8956	154.07	1.05879	2.12142	2.00362	CKB	creatine kinase, brain [Source:HGNC Symbol;Acc:1991]
PTRF	36.5097	43.7478	87.6369	1.19825	2.40037	2.00323	PTRF	polymerase I and transcript release factor [Source:HGNC Symbol;Acc:9688]
IL1RL1	5.09219	11.3828	22.7938	2.23535	4.47622	2.00247	IL1RL1	interleukin 1 receptor-like 1 [Source:HGNC Symbol;Acc:5998]
CD4	52.745	22.4747	44.4141	-2.34686	-1.18757	1.97618	CD4	CD4 molecule [Source:HGNC Symbol;Acc:1678]
MYO1C	11.5703	11.2844	22.2447	-1.02534	1.92257	1.97128	MYO1C	myosin IC [Source:HGNC Symbol;Acc:7597]
MAP1A	6.38141	7.49031	14.7134	1.17377	2.30567	1.96433	MAP1A	microtubule-associated protein 1A [Source:HGNC Symbol;Acc:6835]
ITGA2B	107.698	97.5091	191.47	-1.1045	1.77784	1.96362	ITGA2B	integrin, alpha 2b (platelet glycoprotein IIb of IIb/IIIa complex, antigen CD41) [Source:HGNC Symbol;Acc:6138]
CENPJ	9.73531	9.01719	17.638	-1.07964	1.81175	1.95604	CENPJ	centromere protein J [Source:HGNC Symbol;Acc:17272]
HSPB1	261.476	168.392	326.718	-1.55278	1.24951	1.94022	HSPB1	heat shock 27kDa protein 1 [Source:HGNC Symbol;Acc:5246]
MED15	34.8897	22.1412	42.4031	-1.57578	1.21535	1.91512	MED15	mediator complex subunit 15 [Source:HGNC Symbol;Acc:14248]
MECOM	6.33125	7.02031	13.3978	1.10884	2.11614	1.90844	MECOM	MDS1 and EVI1 complex locus [Source:HGNC Symbol;Acc:3498]
GRINA	56.1184	25.7059	48.8416	-2.18309	-1.14899	1.90001	GRINA	glutamate receptor, ionotropic, N-methyl D-aspartate-associated protein 1 (glutamate binding) [Source:HGNC Symbol;Acc:4589]
C2orf88	15.1823	16.8522	31.8411	1.10999	2.09724	1.88943
H19	46.005	114.74	215.887	2.49408	4.6927	1.88154
DNAJC6	5.89219	8.68812	16.3097	1.47452	2.76802	1.87724	DNAJC6	DnaJ (Hsp40) homolog, subfamily C, member 6 [Source:HGNC Symbol;Acc:15469]
MDFI	36.9464	44.6273	83.3763	1.20789	2.25668	1.86828	MDFI	MyoD family inhibitor [Source:HGNC Symbol;Acc:6967]
TPM2	122.037	111.088	205.476	-1.09857	1.68372	1.84967	TPM2	tropomyosin 2 (beta) [Source:HGNC Symbol;Acc:12011]
AHDC1	10.5034	9.18703	16.8355	-1.14329	1.60285	1.83253	AHDC1	AT hook, DNA binding motif, containing 1 [Source:HGNC Symbol;Acc:25230]
COL4A5	7.36312	4.27016	7.67719	-1.72432	1.04265	1.79787	COL4A5	collagen, type IV, alpha 5 [Source:HGNC Symbol;Acc:2207]
CD163	15.5423	0.0596875	0.107031	-260.395	-145.213	1.79319	CD163	CD163 molecule [Source:HGNC Symbol;Acc:1631]
EHD2	4.13281	14.9966	26.8325	3.62866	6.49255	1.78924	EHD2	EH-domain containing 2 [Source:HGNC Symbol;Acc:3243]
SRC	2.97719	5.875	10.4764	1.97334	3.51889	1.78322	SRC	v-src avian sarcoma (Schmidt-Ruppin A-2) viral oncogene homolog [Source:HGNC Symbol;Acc:11283]
ERG	4.51203	17.4486	31.0316	3.86713	6.87751	1.77846	ERG	v-ets avian erythroblastosis virus E26 oncogene homolog [Source:HGNC Symbol;Acc:3446]
FKBP10	70.7191	62.3263	110.775	-1.13466	1.56641	1.77735	FKBP10	FK506 binding protein 10, 65 kDa [Source:HGNC Symbol;Acc:18169]
NUMA1	24.3625	23.6209	41.8661	-1.03139	1.71846	1.77241	NUMA1	nuclear mitotic apparatus protein 1 [Source:HGNC Symbol;Acc:8059]
F2R	55.8425	62.0456	109.91	1.11108	1.96822	1.77144	F2R	coagulation factor II (thrombin) receptor [Source:HGNC Symbol;Acc:3537]
TIMP3	31.2523	60.3472	106.234	1.93097	3.39924	1.76038	TIMP3	TIMP metallopeptidase inhibitor 3 [Source:HGNC Symbol;Acc:11822]
ALPK3	8.08875	7.17219	12.5897	-1.12779	1.55644	1.75535	ALPK3	alpha-kinase 3 [Source:HGNC Symbol;Acc:17574]
NPR3	18.43	8.56031	14.9625	-2.15296	-1.23175	1.74789	NPR3	natriuretic peptide receptor C/guanylate cyclase C (atrionatriuretic peptide receptor C) [Source:HGNC Symbol;Acc:7945]
NIPA1	2.98781	3.4375	6.00594	1.15051	2.01015	1.74718	NIPA1	non imprinted in Prader-Willi/Angelman syndrome 1 [Source:HGNC Symbol;Acc:17043]
IQGAP2	44.3109	53.9631	94.1919	1.21783	2.1257	1.74549	IQGAP2	IQ motif containing GTPase activating protein 2 [Source:HGNC Symbol;Acc:6111]
GUCY1A3	8.47969	4.94969	8.54031	-1.71318	1.00715	1.72542	GUCY1A3	guanylate cyclase 1, soluble, alpha 3 [Source:HGNC Symbol;Acc:4685]
FSCN1	241.478	147.207	253.157	-1.64039	1.04836	1.71973	FSCN1	fascin homolog 1, actin-bundling protein (Strongylocentrotus purpuratus) [Source:HGNC Symbol;Acc:11148]
RAB4B	7.78	10.9144	18.6186	1.40288	2.39314	1.70588	RAB4B	RAB4B, member RAS oncogene family [Source:HGNC Symbol;Acc:9782]
NCOR2	27.2034	24.4238	41.6019	-1.11381	1.52929	1.70334	NCOR2	nuclear receptor corepressor 2 [Source:HGNC Symbol;Acc:7673]
SYTL4	10.7947	14.6663	24.9709	1.35865	2.31326	1.70261	SYTL4	synaptotagmin-like 4 [Source:HGNC Symbol;Acc:15588]
CXXC5	64.9531	64.1259	109.134	-1.0129	1.6802	1.70188	CXXC5	CXXC finger protein 5 [Source:HGNC Symbol;Acc:26943]
DCAKD	37.5775	24.5459	41.7675	-1.53091	1.1115	1.70161	DCAKD	dephospho-CoA kinase domain containing [Source:HGNC Symbol;Acc:26238]
ULK1	4.82438	6.08656	10.3198	1.26163	2.1391	1.69551	ULK1	unc-51 like autophagy activating kinase 1 [Source:HGNC Symbol;Acc:12558]
HEG1	14.1084	6.06656	10.2266	-2.32561	-1.37959	1.68573	HEG1	heart development protein with EGF-like domains 1 [Source:HGNC Symbol;Acc:29227]
SCARF1	16.7184	20.6563	34.7494	1.23554	2.07851	1.68227	SCARF1	scavenger receptor class F, member 1 [Source:HGNC Symbol;Acc:16820]
TTYH3	67.1588	43.6011	73.2941	-1.5403	1.09136	1.68101	TTYH3	tweety family member 3 [Source:HGNC Symbol;Acc:22222]
PDLIM1	179.62	184.998	310.092	1.02994	1.72638	1.67619	PDLIM1	PDZ and LIM domain 1 [Source:HGNC Symbol;Acc:2067]
COL18A1	33.15	37.1075	62.0328	1.11938	1.87128	1.67171	COL18A1	collagen, type XVIII, alpha 1 [Source:HGNC Symbol;Acc:2195]
FNBP1	33.2412	30.0053	50.1181	-1.10785	1.50771	1.67031	FNBP1	formin binding protein 1 [Source:HGNC Symbol;Acc:17069]
HIST1H1C	65.4434	18.8098	31.4022	-3.47921	-2.08404	1.66945	HIST1H1C	histone cluster 1, H1c [Source:HGNC Symbol;Acc:4716]
IFITM3	798.642	150.748	251.049	-5.29785	-3.18122	1.66535	IFITM3	interferon induced transmembrane protein 3 [Source:HGNC Symbol;Acc:5414]
C20orf112	15.2833	16.2253	26.9534	1.06164	1.76359	1.6612
ATP2A3	197.455	186.349	307.348	-1.0596	1.55655	1.64932	ATP2A3	ATPase, Ca++ transporting, ubiquitous [Source:HGNC Symbol;Acc:813]
DBN1	49.6259	73.0538	119.941	1.47209	2.4169	1.64182	DBN1	drebrin 1 [Source:HGNC Symbol;Acc:2695]
BAIAP2-AS1	17.2941	16.075	26.3691	-1.07584	1.52475	1.64038
GFI1B	46.2291	46.7713	76.6403	1.01173	1.65784	1.63862	GFI1B	growth factor independent 1B transcription repressor [Source:HGNC Symbol;Acc:4238]
PTMS	75.8519	85.8219	140.59	1.13144	1.85348	1.63816	PTMS	parathymosin [Source:HGNC Symbol;Acc:9629]
BEX1	14.1084	41.7322	68.195	2.95796	4.83363	1.63411	BEX1	brain expressed, X-linked 1 [Source:HGNC Symbol;Acc:1036]
BAHCC1	3.8075	4.07344	6.64281	1.06985	1.74467	1.63076
TIE1	39.2487	43.9639	71.3359	1.12014	1.81753	1.6226	TIE1	tyrosine kinase with immunoglobulin-like and EGF-like domains 1 [Source:HGNC Symbol;Acc:11809]
PRRC2B	22.8327	22.2952	36.1198	-1.02411	1.58194	1.62008	PRRC2B	proline-rich coiled-coil 2B [Source:HGNC Symbol;Acc:28121]
STEAP3	28.0562	15.9175	25.6578	-1.7626	-1.09348	1.61192	STEAP3	STEAP family member 3, metalloreductase [Source:HGNC Symbol;Acc:24592]
ROBO1	6.54156	7.79469	12.55	1.19156	1.9185	1.61007	ROBO1	roundabout, axon guidance receptor, homolog 1 (Drosophila) [Source:HGNC Symbol;Acc:10249]
MEX3B	27.2884	43.7666	70.4644	1.60385	2.58221	1.61	MEX3B	mex-3 RNA binding family member B [Source:HGNC Symbol;Acc:25297]
PCSK6	19.55	5.53312	8.89687	-3.53327	-2.1974	1.60793	PCSK6	proprotein convertase subtilisin/kexin type 6 [Source:HGNC Symbol;Acc:8569]
ISYNA1	47.4814	58.4341	93.9366	1.23067	1.97839	1.60757	ISYNA1	inositol-3-phosphate synthase 1 [Source:HGNC Symbol;Acc:29821]
PRR12	11.2316	11.6972	18.7983	1.04146	1.6737	1.60708	PRR12	proline rich 12 [Source:HGNC Symbol;Acc:29217]
GDF3	3.88031	25.8575	41.4153	6.66377	10.6732	1.60168	GDF3	growth differentiation factor 3 [Source:HGNC Symbol;Acc:4218]
KLHL23	12.4523	19.4378	31.0316	1.56098	2.49203	1.59645	KLHL23	kelch-like family member 23 [Source:HGNC Symbol;Acc:27506]
ZMIZ1	40.4675	42.1534	67.1588	1.04166	1.65957	1.5932	ZMIZ1	zinc finger, MIZ-type containing 1 [Source:HGNC Symbol;Acc:16493]
RTKN	10.7378	15.6391	24.8455	1.45645	2.31383	1.58868	RTKN	rhotekin [Source:HGNC Symbol;Acc:10466]
KDM6B	8.33313	9.85875	15.5622	1.18308	1.86751	1.57852	KDM6B	lysine (K)-specific demethylase 6B [Source:HGNC Symbol;Acc:29012]
SEPN1	45.1506	52.67	82.7647	1.16654	1.83308	1.57138	SEPN1	selenoprotein N, 1 [Source:HGNC Symbol;Acc:15999]
KIAA1551	39.4139	25.6109	40.2112	-1.53895	1.02023	1.57008	KIAA1551	KIAA1551 [Source:HGNC Symbol;Acc:25559]
MED12	17.8028	22.3734	35.0894	1.25674	1.971	1.56835	MED12	mediator complex subunit 12 [Source:HGNC Symbol;Acc:11957]
INPPL1	36.3647	35.4178	55.4984	-1.02673	1.52616	1.56696	INPPL1	inositol polyphosphate phosphatase-like 1 [Source:HGNC Symbol;Acc:6080]
POLR2A	75.3603	75.6494	118.363	1.00384	1.57063	1.56463	POLR2A	polymerase (RNA) II (DNA directed) polypeptide A, 220kDa [Source:HGNC Symbol;Acc:9187]
UBA7	18.5645	10.0466	15.6984	-1.84785	-1.18257	1.56257	UBA7	ubiquitin-like modifier activating enzyme 7 [Source:HGNC Symbol;Acc:12471]
ZMYND8	32.2314	36.2941	56.64	1.12605	1.75729	1.56059	ZMYND8	zinc finger, MYND-type containing 8 [Source:HGNC Symbol;Acc:9397]
CLIP2	11.7025	20.7411	32.3394	1.77236	2.76346	1.55919	CLIP2	CAP-GLY domain containing linker protein 2 [Source:HGNC Symbol;Acc:2586]
TNRC18	22.3561	26.0647	40.6122	1.16589	1.8166	1.55813	TNRC18	trinucleotide repeat containing 18 [Source:HGNC Symbol;Acc:11962]
SMARCC2	22.8158	26.4613	41.0003	1.15978	1.79702	1.54945	SMARCC2	SWI/SNF related, matrix associated, actin dependent regulator of chromatin, subfamily c, member 2 [Source:HGNC Symbol;Acc:11105]
CYTL1	102.01	153.027	236.192	1.50012	2.31538	1.54346	CYTL1	cytokine-like 1 [Source:HGNC Symbol;Acc:24435]
SC5DL	13.5525	16.8522	25.983	1.24347	1.91721	1.54182	SC5DL	sterol-C5-desaturase [Source:HGNC Symbol;Acc:10547]
HERC6	18.7525	2.91266	4.45484	-6.43828	-4.20946	1.52948	HERC6	HECT and RLD domain containing E3 ubiquitin protein ligase family member 6 [Source:HGNC Symbol;Acc:26072]
BMP2K	67.6353	76.2366	116.484	1.12717	1.72223	1.52793	BMP2K	BMP2 inducible kinase [Source:HGNC Symbol;Acc:18041]
BCOR	11.8375	15.4391	23.5369	1.30425	1.98833	1.5245	BCOR	BCL6 corepressor [Source:HGNC Symbol;Acc:20893]
PDGFRB	1.22234	6.96469	10.6153	5.69781	8.68439	1.52416	PDGFRB	platelet-derived growth factor receptor, beta polypeptide [Source:HGNC Symbol;Acc:8804]
ALDH2	13.45	32.2572	49.1067	2.3983	3.65106	1.52235	ALDH2	aldehyde dehydrogenase 2 family (mitochondrial) [Source:HGNC Symbol;Acc:404]
TCOF1	52.3503	34.2441	52.0056	-1.52874	-1.00663	1.51868	TCOF1	Treacher Collins-Franceschetti syndrome 1 [Source:HGNC Symbol;Acc:11654]
EPS8	10.2475	2.23859	3.34781	-4.57765	-3.06095	1.4955	EPS8	epidermal growth factor receptor pathway substrate 8 [Source:HGNC Symbol;Acc:3420]
NFATC4	0.493125	2.1525	3.21281	4.36502	6.51521	1.4926	NFATC4	nuclear factor of activated T-cells, cytoplasmic, calcineurin-dependent 4 [Source:HGNC Symbol;Acc:7778]
TMEM189-UBE2V1	0.869219	8.28188	12.2391	9.52795	14.0805	1.47781
MRC2	9.64312	25.3672	37.3903	2.6306	3.87741	1.47396	MRC2	mannose receptor, C type 2 [Source:HGNC Symbol;Acc:16875]
MTRNR2L10	84.6613	128.033	174.018	1.5123	2.05546	1.35916	MTRNR2L10	MT-RNR2-like 10 [Source:HGNC Symbol;Acc:37167]
AGR2	28.8645	6.56016	8.66453	-4.39998	-3.33134	1.32078	AGR2	anterior gradient 2 [Source:HGNC Symbol;Acc:328]
CD82	25.7359	61.588	81.3294	2.39307	3.16015	1.32054	CD82	CD82 molecule [Source:HGNC Symbol;Acc:6210]
NIPSNAP1	46.8178	79.8738	105.197	1.70605	2.24693	1.31704	NIPSNAP1	nipsnap homolog 1 (C. elegans) [Source:HGNC Symbol;Acc:7827]
RNF144A	13.7441	36.5584	48.1244	2.65994	3.50147	1.31637	RNF144A	ring finger protein 144A [Source:HGNC Symbol;Acc:20457]
DAB2IP	4.25797	7.32625	9.64094	1.7206	2.26421	1.31594	DAB2IP	DAB2 interacting protein [Source:HGNC Symbol;Acc:17294]
DOCK10	14.2094	6.35844	8.33313	-2.23473	-1.70517	1.31056	DOCK10	dedicator of cytokinesis 10 [Source:HGNC Symbol;Acc:23479]
RGL1	11.8981	3.90312	5.10781	-3.04836	-2.3294	1.30865	RGL1	ral guanine nucleotide dissociation stimulator-like 1 [Source:HGNC Symbol;Acc:30281]
FAM49A	8.74031	19.2938	25.2305	2.20744	2.88668	1.3077	FAM49A	family with sequence similarity 49, member A [Source:HGNC Symbol;Acc:25373]
RPP25	53.9441	22.7938	29.4666	-2.36662	-1.83069	1.29275	RPP25	ribonuclease P/MRP 25kDa subunit [Source:HGNC Symbol;Acc:30361]
SSBP3	63.7842	110.852	142.593	1.73792	2.23555	1.28634	SSBP3	single stranded DNA binding protein 3 [Source:HGNC Symbol;Acc:15674]
CTSL1	78.1119	9.49625	12.1484	-8.22555	-6.42979	1.27929
COL4A2	7.81578	3.10094	3.92219	-2.52046	-1.99271	1.26484	COL4A2	collagen, type IV, alpha 2 [Source:HGNC Symbol;Acc:2203]
SIGLEC10	16.587	27.7078	34.8041	1.67045	2.09827	1.25611	SIGLEC10	sialic acid binding Ig-like lectin 10 [Source:HGNC Symbol;Acc:15620]
SLC40A1	42.472	71.7403	89.9003	1.68912	2.11669	1.25314	SLC40A1	solute carrier family 40 (iron-regulated transporter), member 1 [Source:HGNC Symbol;Acc:10909]
LDLRAD3	7.20094	23.9784	30.04	3.3299	4.17168	1.25279	LDLRAD3	low density lipoprotein receptor class A domain containing 3 [Source:HGNC Symbol;Acc:27046]
MT1E	56.6503	7.16219	8.95969	-7.90964	-6.3228	1.25097	MT1E	metallothionein 1E [Source:HGNC Symbol;Acc:7397]
CTTNBP2	8.45375	15.3669	19.0606	1.81776	2.25469	1.24037	CTTNBP2	cortactin binding protein 2 [Source:HGNC Symbol;Acc:15679]
LMNA	98.4383	37.3087	45.8245	-2.63848	-2.14816	1.22825	LMNA	lamin A/C [Source:HGNC Symbol;Acc:6636]
DOK2	32.588	17.3703	21.3087	-1.87607	-1.52932	1.22673	DOK2	docking protein 2, 56kDa [Source:HGNC Symbol;Acc:2991]
PBX1	6.80219	16.075	19.7038	2.36321	2.89668	1.22574	PBX1	pre-B-cell leukemia homeobox 1 [Source:HGNC Symbol;Acc:8632]
AADAT	8.20156	15.7905	19.2391	1.9253	2.34578	1.2184	AADAT	aminoadipate aminotransferase [Source:HGNC Symbol;Acc:17929]
TRIM21	43.04	20.458	24.598	-2.10383	-1.74974	1.20237	TRIM21	tripartite motif containing 21 [Source:HGNC Symbol;Acc:11312]
CMTM4	3.17672	5.16437	6.20531	1.62569	1.95337	1.20156	CMTM4	CKLF-like MARVEL transmembrane domain containing 4 [Source:HGNC Symbol;Acc:19175]
NRP2	17.8447	2.96109	3.55125	-6.02638	-5.0249	1.1993	NRP2	neuropilin 2 [Source:HGNC Symbol;Acc:8005]
BCORL1	5.05844	8.97828	10.7008	1.77491	2.11543	1.19185	BCORL1	BCL6 corepressor-like 1 [Source:HGNC Symbol;Acc:25657]
MEX3A	3.56453	8.89844	10.5653	2.49638	2.96401	1.18732	MEX3A	mex-3 RNA binding family member A [Source:HGNC Symbol;Acc:33482]
DAB2	26.1406	11.7958	13.9684	-2.2161	-1.87141	1.18419	DAB2	Dab, mitogen-responsive phosphoprotein, homolog 2 (Drosophila) [Source:HGNC Symbol;Acc:2662]
GATA1	13.118	38.5997	45.7012	2.9425	3.48387	1.18398	GATA1	GATA binding protein 1 (globin transcription factor 1) [Source:HGNC Symbol;Acc:4170]
CDC42BPG	0.659062	2.18719	2.535	3.31863	3.84637	1.15902	CDC42BPG	CDC42 binding protein kinase gamma (DMPK-like) [Source:HGNC Symbol;Acc:29829]
SULT1A1	30.2252	63.9055	73.965	2.11431	2.44713	1.15741	SULT1A1	sulfotransferase family, cytosolic, 1A, phenol-preferring, member 1 [Source:HGNC Symbol;Acc:11453]
GATA2	34.8897	106.434	123.135	3.0506	3.52926	1.15691	GATA2	GATA binding protein 2 [Source:HGNC Symbol;Acc:4171]
ABCC4	39.6333	65.2647	75.4688	1.64671	1.90418	1.15635	ABCC4	ATP-binding cassette, sub-family C (CFTR/MRP), member 4 [Source:HGNC Symbol;Acc:55]
RBFOX2	8.11969	14.1061	16.2559	1.73727	2.00204	1.15241	RBFOX2	RNA binding protein, fox-1 homolog (C. elegans) 2 [Source:HGNC Symbol;Acc:9906]
STAT5A	41.0159	63.0111	72.0911	1.53626	1.75764	1.1441	STAT5A	signal transducer and activator of transcription 5A [Source:HGNC Symbol;Acc:11366]
EPC2	9.99203	18.1522	20.7019	1.81667	2.07184	1.14046	EPC2	enhancer of polycomb homolog 2 (Drosophila) [Source:HGNC Symbol;Acc:24543]
SETD7	14.5853	7.39219	8.4025	-1.97307	-1.73583	1.13667	SETD7	SET domain containing (lysine methyltransferase) 7 [Source:HGNC Symbol;Acc:30412]
SDPR	21.685	35.1647	39.9203	1.62161	1.84092	1.13524	SDPR	serum deprivation response [Source:HGNC Symbol;Acc:10690]
GTF2IP1	6.76531	21.3913	24.2019	3.1619	3.57735	1.13139
LST1	205.685	106.635	119.862	-1.92888	-1.71601	1.12405	LST1	leukocyte specific transcript 1 [Source:HGNC Symbol;Acc:14189]
LAT	10.3706	31.3159	35.1983	3.01968	3.39404	1.12397	LAT	linker for activation of T cells [Source:HGNC Symbol;Acc:18874]
SDC4	14.4752	4.19219	4.68094	-3.45289	-3.09236	1.11659	SDC4	syndecan 4 [Source:HGNC Symbol;Acc:10661]
COL2A1	37.3739	15.2044	16.9373	-2.4581	-2.2066	1.11398	COL2A1	collagen, type II, alpha 1 [Source:HGNC Symbol;Acc:2200]
C3AR1	62.8464	14.1542	15.7281	-4.44012	-3.9958	1.1112	C3AR1	complement component 3a receptor 1 [Source:HGNC Symbol;Acc:1319]
VDR	7.74859	2.42781	2.69344	-3.19159	-2.87684	1.10941	VDR	vitamin D (1,25- dihydroxyvitamin D3) receptor [Source:HGNC Symbol;Acc:12679]
A2M	36.4678	0.391563	0.434062	-93.1341	-84.0151	1.10854	A2M	alpha-2-macroglobulin [Source:HGNC Symbol;Acc:7]
NAGPA	36.9845	17.4486	19.2728	-2.11963	-1.919	1.10455	NAGPA	N-acetylglucosamine-1-phosphodiester alpha-N-acetylglucosaminidase [Source:HGNC Symbol;Acc:17378]
TNFRSF10B	44.37	23.4147	25.8494	-1.89496	-1.71648	1.10398	TNFRSF10B	tumor necrosis factor receptor superfamily, member 10b [Source:HGNC Symbol;Acc:11905]
PLEKHO1	91.685	41.0669	45.19	-2.23258	-2.02888	1.1004	PLEKHO1	pleckstrin homology domain containing, family O member 1 [Source:HGNC Symbol;Acc:24310]
BACE2	2.26812	7.07828	7.77469	3.12076	3.4278	1.09839	BACE2	beta-site APP-cleaving enzyme 2 [Source:HGNC Symbol;Acc:934]
CBX5	26.6741	40.2988	44.1141	1.51078	1.65382	1.09468	CBX5	chromobox homolog 5 [Source:HGNC Symbol;Acc:1555]
GYPE	45.3856	134.927	147.676	2.9729	3.25381	1.09449	GYPE	glycophorin E (MNS blood group) [Source:HGNC Symbol;Acc:4705]
TMEM64	6.48266	11.5602	12.5825	1.78324	1.94095	1.08844	TMEM64	transmembrane protein 64 [Source:HGNC Symbol;Acc:25441]
PYGL	108.254	50.9334	55.3469	-2.1254	-1.95591	1.08665	PYGL	phosphorylase, glycogen, liver [Source:HGNC Symbol;Acc:9725]
WFS1	5.64437	2.30594	2.48437	-2.44776	-2.27195	1.07738	WFS1	Wolfram syndrome 1 (wolframin) [Source:HGNC Symbol;Acc:12762]
TNFRSF1B	44.4834	26.4158	28.445	-1.68397	-1.56384	1.07682	TNFRSF1B	tumor necrosis factor receptor superfamily, member 1B [Source:HGNC Symbol;Acc:11917]
SOX4	16.5153	33.5234	36.0347	2.02984	2.1819	1.07491	SOX4	SRY (sex determining region Y)-box 4 [Source:HGNC Symbol;Acc:11200]
PARP9	57.3784	9.78125	10.4059	-5.86617	-5.51401	1.06387	PARP9	poly (ADP-ribose) polymerase family, member 9 [Source:HGNC Symbol;Acc:24118]
IFIH1	17.5991	2.96109	3.14078	-5.94343	-5.6034	1.06068	IFIH1	interferon induced with helicase C domain 1 [Source:HGNC Symbol;Acc:18873]
PLCG1	4.47219	10.9144	11.568	2.4405	2.58665	1.05988	PLCG1	phospholipase C, gamma 1 [Source:HGNC Symbol;Acc:9065]
LGALS1	316.651	182.795	192.851	-1.73227	-1.64194	1.05501	LGALS1	lectin, galactoside-binding, soluble, 1 [Source:HGNC Symbol;Acc:6561]
LIAS	25.7247	14.2836	14.9408	-1.801	-1.72178	1.04601	LIAS	lipoic acid synthetase [Source:HGNC Symbol;Acc:16429]
ZNF512	19.7188	30.6631	31.9863	1.55502	1.62212	1.04315	ZNF512	zinc finger protein 512 [Source:HGNC Symbol;Acc:29380]
PLXNC1	3.19469	13.4039	13.9566	4.19569	4.36868	1.04123	PLXNC1	plexin C1 [Source:HGNC Symbol;Acc:9106]
VAV3	13.5372	22.98	23.8287	1.69755	1.76024	1.03693	VAV3	vav 3 guanine nucleotide exchange factor [Source:HGNC Symbol;Acc:12659]
WRN	6.86172	10.5919	10.9775	1.54362	1.59982	1.03641	WRN	Werner syndrome, RecQ helicase-like [Source:HGNC Symbol;Acc:12791]
C15orf38-AP3S2	0.055625	5.18453	5.3625	93.2051	96.4045	1.03433
CDKN2A	70.6244	34.9641	36.1628	-2.01991	-1.95296	1.03429	CDKN2A	cyclin-dependent kinase inhibitor 2A [Source:HGNC Symbol;Acc:1787]
CGGBP1	28.7505	49.4352	51.0894	1.71946	1.77699	1.03346	CGGBP1	CGG triplet repeat binding protein 1 [Source:HGNC Symbol;Acc:1888]
SNN	13.0472	24.3297	25.0556	1.86475	1.92039	1.02984	SNN	stannin [Source:HGNC Symbol;Acc:11149]
CFH	23.6536	47.8422	49.0791	2.02262	2.07491	1.02585	CFH	complement factor H [Source:HGNC Symbol;Acc:4883]
DHTKD1	14.6994	22.897	23.3872	1.55769	1.59103	1.02141	DHTKD1	dehydrogenase E1 and transketolase domain containing 1 [Source:HGNC Symbol;Acc:23537]
SP100	42.1469	22.3734	22.728	-1.88379	-1.85441	1.01585	SP100	SP100 nuclear antigen [Source:HGNC Symbol;Acc:11206]
TXNIP	30.6081	50.3656	50.73	1.6455	1.6574	1.00723	TXNIP	thioredoxin interacting protein [Source:HGNC Symbol;Acc:16952]
INF2	20.6256	33.395	33.6106	1.6191	1.62956	1.00646	INF2	inverted formin, FH2 and WH2 domain containing [Source:HGNC Symbol;Acc:23791]
SPOCK2	0.254063	2.395	2.40984	9.42681	9.48524	1.0062	SPOCK2	sparc/osteonectin, cwcv and kazal-like domains proteoglycan (testican) 2 [Source:HGNC Symbol;Acc:13564]
SLC16A3	373.966	223.726	222.795	-1.67154	-1.67852	-1.00418	SLC16A3	solute carrier family 16 (monocarboxylate transporter), member 3 [Source:HGNC Symbol;Acc:10924]
F2RL1	2.38562	14.4597	14.3795	6.06117	6.02757	-1.00557	F2RL1	coagulation factor II (thrombin) receptor-like 1 [Source:HGNC Symbol;Acc:3538]
SLC25A29	21.2559	34.1975	33.9978	1.60884	1.59945	-1.00587	SLC25A29	solute carrier family 25 (mitochondrial carnitine/acylcarnitine carrier), member 29 [Source:HGNC Symbol;Acc:20116]
IL10RB	36.7047	20.7605	20.6017	-1.76801	-1.78163	-1.00771	IL10RB	interleukin 10 receptor, beta [Source:HGNC Symbol;Acc:5965]
CPPED1	18.7906	33.8294	33.455	1.80033	1.78041	-1.01119	CPPED1	calcineurin-like phosphoesterase domain containing 1 [Source:HGNC Symbol;Acc:25632]
IGJ	0.055625	63.3212	62.2366	1138.36	1118.86	-1.01743	IGJ	immunoglobulin J polypeptide, linker protein for immunoglobulin alpha and mu polypeptides [Source:HGNC Symbol;Acc:5713]
PDE4D	9.82766	5.93937	5.83719	-1.65466	-1.68363	-1.01751	PDE4D	phosphodiesterase 4D, cAMP-specific [Source:HGNC Symbol;Acc:8783]
ITM2C	60.9222	99.8406	98.0031	1.63882	1.60866	-1.01875	ITM2C	integral membrane protein 2C [Source:HGNC Symbol;Acc:6175]
ALDH1A1	2.86906	23.4328	22.9966	8.16741	8.01536	-1.01897	ALDH1A1	aldehyde dehydrogenase 1 family, member A1 [Source:HGNC Symbol;Acc:402]
CEBPB	56.2534	20.9614	20.54	-2.68367	-2.73873	-1.02052	CEBPB	CCAAT/enhancer binding protein (C/EBP), beta [Source:HGNC Symbol;Acc:1834]
SHISA5	191.611	127.211	123.972	-1.50624	-1.5456	-1.02613	SHISA5	shisa family member 5 [Source:HGNC Symbol;Acc:30376]
HLA-B	82.8606	7.51797	7.31359	-11.0217	-11.3297	-1.02794	HLA-B	major histocompatibility complex, class I, A [Source:HGNC Symbol;Acc:4931]
FREM1	8.92437	20.7605	20.0775	2.32627	2.24974	-1.03402	FREM1	FRAS1 related extracellular matrix 1 [Source:HGNC Symbol;Acc:23399]
TAP2	49.0441	20.423	19.6864	-2.40142	-2.49127	-1.03741	TAP2	transporter 2, ATP-binding cassette, sub-family B (MDR/TAP) [Source:HGNC Symbol;Acc:44]
ARHGEF7	12.3748	21.5253	20.7084	1.73944	1.67343	-1.03945	ARHGEF7	Rho guanine nucleotide exchange factor (GEF) 7 [Source:HGNC Symbol;Acc:15607]
FAM129B	38.0239	22.7091	21.7053	-1.67439	-1.75182	-1.04624	FAM129B	family with sequence similarity 129, member B [Source:HGNC Symbol;Acc:25282]
OAS3	80.7053	15.2683	14.5658	-5.28582	-5.54075	-1.04823	OAS3	2'-5'-oligoadenylate synthetase 3, 100kDa [Source:HGNC Symbol;Acc:8088]
PARP11	4.66656	7.83813	7.47437	1.67964	1.60169	-1.04867	PARP11	poly (ADP-ribose) polymerase family, member 11 [Source:HGNC Symbol;Acc:1186]
SAMSN1	71.0634	139.232	132.406	1.95926	1.86321	-1.05155	SAMSN1	SAM domain, SH3 domain and nuclear localization signals 1 [Source:HGNC Symbol;Acc:10528]
C9orf89	72.5219	44.0112	41.7675	-1.6478	-1.73632	-1.05372
PARP12	15.4405	6.97953	6.61469	-2.21225	-2.33427	-1.05516	PARP12	poly (ADP-ribose) polymerase family, member 12 [Source:HGNC Symbol;Acc:21919]
HLA-C	381.788	151.166	143.067	-2.52562	-2.66859	-1.05661	HLA-C	major histocompatibility complex, class I, C [Source:HGNC Symbol;Acc:4933]
ARHGAP18	39.1722	22.2814	21.0384	-1.75807	-1.86193	-1.05908	ARHGAP18	Rho GTPase activating protein 18 [Source:HGNC Symbol;Acc:21035]
TSPO	153.612	87.8522	82.4222	-1.74853	-1.86372	-1.06588	TSPO	translocator protein (18kDa) [Source:HGNC Symbol;Acc:1158]
TRIM22	35.9369	10.6006	9.93656	-3.39007	-3.61663	-1.06683	TRIM22	tripartite motif containing 22 [Source:HGNC Symbol;Acc:16379]
SLC18A2	6.55406	12.0091	11.2181	1.83231	1.71163	-1.07051	SLC18A2	solute carrier family 18 (vesicular monoamine transporter), member 2 [Source:HGNC Symbol;Acc:10935]
PXN	54.31	31.9481	29.6506	-1.69994	-1.83166	-1.07749	PXN	paxillin [Source:HGNC Symbol;Acc:9718]
TNKS1BP1	5.23469	12.9822	12.0431	2.48003	2.30064	-1.07797	TNKS1BP1	tankyrase 1 binding protein 1, 182kDa [Source:HGNC Symbol;Acc:19081]
LMO2	92.4886	37.5019	34.7339	-2.46624	-2.66278	-1.07969	LMO2	LIM domain only 2 (rhombotin-like 1) [Source:HGNC Symbol;Acc:6642]
CD180	46.1422	22.3116	20.6288	-2.06808	-2.23679	-1.08158	CD180	CD180 molecule [Source:HGNC Symbol;Acc:6726]
EMP1	11.7542	1.35	1.24562	-8.70683	-9.4364	-1.08379	EMP1	epithelial membrane protein 1 [Source:HGNC Symbol;Acc:3333]
EIF2AK2	32.9906	15.605	14.3881	-2.11411	-2.29291	-1.08457	EIF2AK2	eukaryotic translation initiation factor 2-alpha kinase 2 [Source:HGNC Symbol;Acc:9437]
APBA2	7.26562	19.7245	17.9827	2.71477	2.47503	-1.09686	APBA2	amyloid beta (A4) precursor protein-binding, family A, member 2 [Source:HGNC Symbol;Acc:579]
PAPSS1	52.5372	98.9231	90.1159	1.88292	1.71528	-1.09773	PAPSS1	3'-phosphoadenosine 5'-phosphosulfate synthase 1 [Source:HGNC Symbol;Acc:8603]
BRI3	93.0716	56.8153	51.6381	-1.63814	-1.80238	-1.10026	BRI3	brain protein I3 [Source:HGNC Symbol;Acc:1109]
PHF20	16.4538	27.7937	25.2206	1.6892	1.53282	-1.10202	PHF20	PHD finger protein 20 [Source:HGNC Symbol;Acc:16098]
GCSAML	8.86187	25.5466	23.165	2.88275	2.61401	-1.10281	GCSAML	germinal center-associated, signaling and motility-like [Source:HGNC Symbol;Acc:29583]
FAM156A	1.64219	9.49625	8.58437	5.78268	5.2274	-1.10622	FAM156A	family with sequence similarity 156, member B [Source:HGNC Symbol;Acc:31962]
NID1	23.4041	8.48594	7.63062	-2.75798	-3.06712	-1.11209	NID1	nidogen 1 [Source:HGNC Symbol;Acc:7821]
DEPTOR	14.1794	46.9862	42.1403	3.3137	2.97194	-1.115	DEPTOR	DEP domain containing MTOR-interacting protein [Source:HGNC Symbol;Acc:22953]
IFITM1	734.338	434.549	385.107	-1.68988	-1.90684	-1.12839	IFITM1	interferon induced transmembrane protein 1 [Source:HGNC Symbol;Acc:5412]
ANXA2	190.824	124.741	110.5	-1.52976	-1.72691	-1.12888	ANXA2	annexin A2 [Source:HGNC Symbol;Acc:537]
EPM2AIP1	3.35109	8.00406	7.08078	2.38849	2.11298	-1.13039	EPM2AIP1	EPM2A (laforin) interacting protein 1 [Source:HGNC Symbol;Acc:19735]
ACAP1	14.9953	40.4547	35.4528	2.69782	2.36426	-1.14109	ACAP1	ArfGAP with coiled-coil, ankyrin repeat and PH domains 1 [Source:HGNC Symbol;Acc:16467]
C12orf23	6.77063	14.9058	13.0044	2.20154	1.92071	-1.14621
SLC27A2	32.1613	58.0647	50.4734	1.80542	1.56939	-1.1504	SLC27A2	solute carrier family 27 (fatty acid transporter), member 2 [Source:HGNC Symbol;Acc:10996]
CD68	64.3892	32.9759	28.3659	-1.95261	-2.26995	-1.16252	CD68	CD68 molecule [Source:HGNC Symbol;Acc:1693]
STAT1	105.661	49.2106	42.3189	-2.14712	-2.49679	-1.16285	STAT1	signal transducer and activator of transcription 1, 91kDa [Source:HGNC Symbol;Acc:11362]
GPR89B	0.055625	4.20937	3.61187	75.6742	64.9326	-1.16543	GPR89B	G protein-coupled receptor 89A [Source:HGNC Symbol;Acc:31984]
FNTB	5.535	28.7358	24.4275	5.19165	4.41328	-1.17637	FNTB	farnesyltransferase, CAAX box, beta [Source:HGNC Symbol;Acc:3785]
DENND3	24.6134	16.0566	13.4059	-1.53292	-1.83601	-1.19772	DENND3	DENN/MADD domain containing 3 [Source:HGNC Symbol;Acc:29134]
PLXDC2	12.21	6.52969	5.42281	-1.86992	-2.2516	-1.20411	PLXDC2	plexin domain containing 2 [Source:HGNC Symbol;Acc:21013]
UBXN7	7.80234	16.6434	13.8219	2.13313	1.7715	-1.20414	UBXN7	UBX domain protein 7 [Source:HGNC Symbol;Acc:29119]
PARP14	21.9602	6.435	5.30469	-3.41261	-4.13976	-1.21308	PARP14	poly (ADP-ribose) polymerase family, member 14 [Source:HGNC Symbol;Acc:29232]
TFDP2	9.45937	20.2022	16.6275	2.13568	1.75778	-1.21499	TFDP2	transcription factor Dp-2 (E2F dimerization partner 2) [Source:HGNC Symbol;Acc:11751]
CTSS	23.6341	7.67453	6.31031	-3.07954	-3.74531	-1.21619	CTSS	cathepsin S [Source:HGNC Symbol;Acc:2545]
NCF4	69.5731	136.189	111.943	1.95749	1.609	-1.21659	NCF4	neutrophil cytosolic factor 4, 40kDa [Source:HGNC Symbol;Acc:7662]
ATP6V1C1	29.0381	17.6038	14.4494	-1.64954	-2.00965	-1.21831	ATP6V1C1	ATPase, H+ transporting, lysosomal 42kDa, V1 subunit C1 [Source:HGNC Symbol;Acc:856]
SIGLEC9	20.1377	2.2875	1.86969	-8.80335	-10.7706	-1.22347	SIGLEC9	sialic acid binding Ig-like lectin 9 [Source:HGNC Symbol;Acc:10878]
BEX4	28.8138	67.0752	54.5927	2.32789	1.89467	-1.22865	BEX4	brain expressed, X-linked 4 [Source:HGNC Symbol;Acc:25475]
COMT	29.3756	15.1622	12.0431	-1.93743	-2.4392	-1.25899	COMT	catechol-O-methyltransferase [Source:HGNC Symbol;Acc:2228]
MKNK1	45.7308	26.8428	21.2625	-1.70365	-2.15077	-1.26245	MKNK1	MAP kinase interacting serine/threonine kinase 1 [Source:HGNC Symbol;Acc:7110]
TGFBI	18.1781	5.98328	4.73063	-3.03815	-3.84265	-1.2648	TGFBI	transforming growth factor, beta-induced, 68kDa [Source:HGNC Symbol;Acc:11771]
IKZF2	3.14078	13.8413	10.9406	4.40694	3.48341	-1.26512	IKZF2	IKAROS family zinc finger 2 (Helios) [Source:HGNC Symbol;Acc:13177]
RAB2B	4.96672	11.8403	9.35281	2.38393	1.8831	-1.26596	RAB2B	RAB2B, member RAS oncogene family [Source:HGNC Symbol;Acc:20246]
GP6	8.74969	4.35953	3.43813	-2.00702	-2.5449	-1.268	GP6	glycoprotein VI (platelet) [Source:HGNC Symbol;Acc:14388]
XYLT1	3.89203	10.0156	7.87844	2.57337	2.02425	-1.27127	XYLT1	xylosyltransferase I [Source:HGNC Symbol;Acc:15516]
LMO4	18.075	38.7492	30.3516	2.1438	1.6792	-1.27668	LMO4	LIM domain only 4 [Source:HGNC Symbol;Acc:6644]
SP110	58.7013	39.1059	30.5647	-1.50108	-1.92056	-1.27945	SP110	SP110 nuclear body protein [Source:HGNC Symbol;Acc:5401]
CD7	24.8716	72.4775	56.5272	2.91407	2.27276	-1.28217	CD7	CD7 molecule [Source:HGNC Symbol;Acc:1695]
PALM	4.78828	12.0572	9.38797	2.51806	1.96061	-1.28432	PALM	paralemmin [Source:HGNC Symbol;Acc:8594]
FUT4	17.5034	11.2659	8.66453	-1.55366	-2.02013	-1.30024	FUT4	fucosyltransferase 4 (alpha (1,3) fucosyltransferase, myeloid-specific) [Source:HGNC Symbol;Acc:4015]
C10orf54	61.5562	40.7267	30.9125	-1.51145	-1.99131	-1.31748
CCDC85C	3.16328	12.0723	9.14391	3.8164	2.89064	-1.32026	CCDC85C	coiled-coil domain containing 85C [Source:HGNC Symbol;Acc:35459]
NEK2	16.6791	36.0059	27.0128	2.15875	1.61956	-1.33292	NEK2	NIMA-related kinase 2 [Source:HGNC Symbol;Acc:7745]
KCNE1L	25.6109	4.49922	3.35875	-5.69231	-7.62514	-1.33955	KCNE1L	KCNE1-like [Source:HGNC Symbol;Acc:6241]
CDKN1A	84.5644	27.2297	20.2441	-3.10559	-4.17724	-1.34507	CDKN1A	cyclin-dependent kinase inhibitor 1A (p21, Cip1) [Source:HGNC Symbol;Acc:1784]
PLEK	136.735	86.1687	64.0353	-1.58682	-2.1353	-1.34564	PLEK	pleckstrin [Source:HGNC Symbol;Acc:9070]
LAP3	224.251	132.75	97.7659	-1.68927	-2.29375	-1.35783	LAP3	leucine aminopeptidase 3 [Source:HGNC Symbol;Acc:18449]
C1QC	94.5053	4.51016	3.28219	-20.9539	-28.7934	-1.37413	C1QC	complement component 1, q subcomponent, C chain [Source:HGNC Symbol;Acc:1245]
ZDBF2	0.228125	1.0075	0.730938	4.41644	3.20411	-1.37837	ZDBF2	zinc finger, DBF-type containing 2 [Source:HGNC Symbol;Acc:29313]
KLF6	15.8383	9.92219	7.16359	-1.59625	-2.21094	-1.38509	KLF6	Kruppel-like factor 6 [Source:HGNC Symbol;Acc:2235]
LSP1	24.4678	70.3803	50.2686	2.87644	2.05448	-1.40009	LSP1	Lymphocyte-specific protein 1; Uncharacterized protein [Source:UniProtKB/TrEMBL;Acc:O43649]
DDX58	17.732	4.59813	3.27672	-3.85636	-5.41152	-1.40327	DDX58	DEAD (Asp-Glu-Ala-Asp) box polypeptide 58 [Source:HGNC Symbol;Acc:19102]
HSH2D	9.21234	22.4747	15.9664	2.43963	1.73315	-1.40762	HSH2D	hematopoietic SH2 domain containing [Source:HGNC Symbol;Acc:24920]
CX3CR1	102.74	34.4287	24.3666	-2.98413	-4.21643	-1.41295	CX3CR1	chemokine (C-X3-C motif) receptor 1 [Source:HGNC Symbol;Acc:2558]
CECR6	11.6594	2.60516	1.81563	-4.4755	-6.42169	-1.43485	CECR6	cat eye syndrome chromosome region, candidate 6 [Source:HGNC Symbol;Acc:1844]
TESPA1	1.62984	15.0916	10.4839	9.25951	6.43246	-1.4395	TESPA1	thymocyte expressed, positive selection associated 1 [Source:HGNC Symbol;Acc:29109]
PCDH9	0.48	2.27922	1.58297	4.74837	3.29785	-1.43984	PCDH9	protocadherin 9 [Source:HGNC Symbol;Acc:8661]
OBFC1	4.27984	10.5228	7.27031	2.45869	1.69873	-1.44737	OBFC1	oligonucleotide/oligosaccharide-binding fold containing 1 [Source:HGNC Symbol;Acc:26200]
ADAM9	32.6559	15.6312	10.768	-2.08914	-3.03269	-1.45164	ADAM9	ADAM metallopeptidase domain 9 [Source:HGNC Symbol;Acc:216]
LGALS12	23.3222	4.28375	2.93813	-5.44434	-7.93778	-1.45799	LGALS12	lectin, galactoside-binding, soluble, 12 [Source:HGNC Symbol;Acc:15788]
OAS1	81.3828	18.7078	12.6978	-4.3502	-6.4092	-1.47331	OAS1	2'-5'-oligoadenylate synthetase 1, 40/46kDa [Source:HGNC Symbol;Acc:8086]
LOC100127983	10.2475	31.2778	21.0047	3.05224	2.04974	-1.48909
DTX3L	39.4139	17.3028	11.6087	-2.27789	-3.39519	-1.4905	DTX3L	deltex 3-like (Drosophila) [Source:HGNC Symbol;Acc:30323]
PRAM1	56.7641	25.9544	17.3013	-2.18707	-3.28092	-1.50014	PRAM1	PML-RARA regulated adaptor molecule 1 [Source:HGNC Symbol;Acc:30091]
USP18	46.9678	14.1813	9.35281	-3.31197	-5.02178	-1.51626	USP18	ubiquitin specific peptidase 18 [Source:HGNC Symbol;Acc:12616]
PTPRJ	16.7373	9.26578	6.08344	-1.80636	-2.7513	-1.52312	PTPRJ	protein tyrosine phosphatase, receptor type, J [Source:HGNC Symbol;Acc:9673]
IFI30	80.5175	41.9713	27.3491	-1.9184	-2.94407	-1.53465	IFI30	interferon, gamma-inducible protein 30 [Source:HGNC Symbol;Acc:5398]
EVI2A	24.2252	13.5803	8.78187	-1.78384	-2.75854	-1.5464	EVI2A	ecotropic viral integration site 2A [Source:HGNC Symbol;Acc:3499]
ENPP2	50.1438	18.8578	12.1761	-2.65904	-4.11821	-1.54876	ENPP2	ectonucleotide pyrophosphatase/phosphodiesterase 2 [Source:HGNC Symbol;Acc:3357]
RASSF4	72.3641	32.4709	20.9084	-2.22858	-3.461	-1.55301	RASSF4	Ras association (RalGDS/AF-6) domain family member 4 [Source:HGNC Symbol;Acc:20793]
CHSY1	41.9225	39.1647	25.1587	-1.07042	-1.66632	-1.5567	CHSY1	chondroitin sulfate synthase 1 [Source:HGNC Symbol;Acc:17198]
FCGR1A	43.8955	5.27625	3.36719	-8.31944	-13.0362	-1.56696	FCGR1A	Fc fragment of IgG, high affinity Ia, receptor (CD64) [Source:HGNC Symbol;Acc:3613]
ISG15	689.418	211.963	135.202	-3.25254	-5.09916	-1.56775	ISG15	ISG15 ubiquitin-like modifier [Source:HGNC Symbol;Acc:4053]
HELZ2	10.3422	1.99187	1.24562	-5.19219	-8.30281	-1.5991	HELZ2	helicase with zinc finger 2, transcriptional coactivator [Source:HGNC Symbol;Acc:30021]
IFI6	982.846	125.934	78.4494	-7.80443	-12.5284	-1.60529	IFI6	interferon, alpha-inducible protein 6 [Source:HGNC Symbol;Acc:4054]
KCNH2	35.1281	117.511	72.1494	3.34521	2.05389	-1.62872	KCNH2	potassium voltage-gated channel, subfamily H (eag-related), member 2 [Source:HGNC Symbol;Acc:6251]
IGFBP5	12.1275	21.1686	12.937	1.7455	1.06675	-1.63628	IGFBP5	insulin-like growth factor binding protein 5 [Source:HGNC Symbol;Acc:5474]
GAS7	18.0453	6.32375	3.85281	-2.85358	-4.68367	-1.64133	GAS7	growth arrest-specific 7 [Source:HGNC Symbol;Acc:4169]
RNF149	22.0745	17.4613	10.5334	-1.2642	-2.09566	-1.6577	RNF149	ring finger protein 149 [Source:HGNC Symbol;Acc:23137]
PSAT1	120.677	121.536	73.1016	1.00712	-1.65081	-1.66257	PSAT1	phosphoserine aminotransferase 1 [Source:HGNC Symbol;Acc:19129]
BMPR1A	13.2994	26.5314	15.8898	1.99494	1.19478	-1.66971	BMPR1A	bone morphogenetic protein receptor, type IA [Source:HGNC Symbol;Acc:1076]
IL17RA	34.8181	17.168	10.172	-2.02809	-3.42293	-1.68776	IL17RA	interleukin 17 receptor A [Source:HGNC Symbol;Acc:5985]
GNG2	23.7906	12.2836	7.24281	-1.93678	-3.28472	-1.69597	GNG2	guanine nucleotide binding protein (G protein), gamma 2 [Source:HGNC Symbol;Acc:4404]
SCIN	5.91359	0.261875	0.154375	-22.5817	-38.3067	-1.69636	SCIN	scinderin [Source:HGNC Symbol;Acc:21695]
ICAM1	18.6558	17.168	10.0741	-1.08666	-1.85186	-1.70418	ICAM1	intercellular adhesion molecule 1 [Source:HGNC Symbol;Acc:5344]
MSRB1	101.851	100.245	58.6331	-1.01602	-1.73709	-1.7097	MSRB1	methionine sulfoxide reductase B1 [Source:HGNC Symbol;Acc:14133]
HS3ST1	21.1278	3.36375	1.96375	-6.28103	-10.7589	-1.71292	HS3ST1	heparan sulfate (glucosamine) 3-O-sulfotransferase 1 [Source:HGNC Symbol;Acc:5194]
PSMB8	94.5566	24.9905	14.5853	-3.78371	-6.483	-1.7134	PSMB8	proteasome (prosome, macropain) subunit, beta type, 8 [Source:HGNC Symbol;Acc:9545]
GPR34	28.3208	6.97953	4.05906	-4.05769	-6.97717	-1.71949	GPR34	G protein-coupled receptor 34 [Source:HGNC Symbol;Acc:4490]
ANXA1	202.96	56.8412	32.8312	-3.57064	-6.18191	-1.73132	ANXA1	annexin A1 [Source:HGNC Symbol;Acc:533]
PLSCR1	81.5562	59.0027	33.7631	-1.38225	-2.41554	-1.74755	PLSCR1	phospholipid scramblase 1 [Source:HGNC Symbol;Acc:9092]
NDRG1	15.6794	15.1417	8.65031	-1.03551	-1.81258	-1.75042	NDRG1	N-myc downstream regulated 1 [Source:HGNC Symbol;Acc:7679]
EPSTI1	18.2223	5.02844	2.84437	-3.62386	-6.40645	-1.76785	EPSTI1	epithelial stromal interaction 1 (breast) [Source:HGNC Symbol;Acc:16465]
CALR	3152.61	2788.09	1576.27	-1.13074	-2.00005	-1.76879	CALR	calreticulin [Source:HGNC Symbol;Acc:1455]
GPR85	14.4077	21.9602	12.3634	1.5242	-1.16534	-1.77622	GPR85	G protein-coupled receptor 85 [Source:HGNC Symbol;Acc:4536]
OGFRL1	61.8153	52.745	29.6694	-1.17197	-2.08347	-1.77776	OGFRL1	opioid growth factor receptor-like 1 [Source:HGNC Symbol;Acc:21378]
LHFPL2	22.1069	37.8294	20.7536	1.7112	-1.06521	-1.82279	LHFPL2	lipoma HMGIC fusion partner-like 2 [Source:HGNC Symbol;Acc:6588]
TOP1MT	31.2	27.7625	15.0533	-1.12382	-2.07264	-1.84428	TOP1MT	topoisomerase (DNA) I, mitochondrial [Source:HGNC Symbol;Acc:29787]
ALAS1	93.9627	110.702	59.2459	1.17815	-1.58598	-1.86851	ALAS1	aminolevulinate, delta-, synthase 1 [Source:HGNC Symbol;Acc:396]
FOS	56.5272	37.6019	20.0503	-1.50331	-2.81927	-1.87538	FOS	FBJ murine osteosarcoma viral oncogene homolog [Source:HGNC Symbol;Acc:3796]
THEMIS2	42.5722	36.0903	19.01	-1.1796	-2.23946	-1.89849	THEMIS2	thymocyte selection associated family member 2 [Source:HGNC Symbol;Acc:16839]
SLC25A28	22.3561	42.8719	22.5044	1.91768	1.00663	-1.90505	SLC25A28	solute carrier family 25 (mitochondrial iron transporter), member 28 [Source:HGNC Symbol;Acc:23472]
SIGLEC1	3.54969	0.711875	0.371719	-4.98639	-9.54939	-1.91509	SIGLEC1	sialic acid binding Ig-like lectin 1, sialoadhesin [Source:HGNC Symbol;Acc:11127]
EVI2B	66.6347	53.1988	27.6147	-1.25256	-2.41302	-1.92647	EVI2B	ecotropic viral integration site 2B [Source:HGNC Symbol;Acc:3500]
HDC	1.87094	23.5867	12.2295	12.6069	6.53658	-1.92867	HDC	histidine decarboxylase [Source:HGNC Symbol;Acc:4855]
IFI27	73.9328	14.3934	7.42312	-5.13656	-9.9598	-1.939	IFI27	interferon, alpha-inducible protein 27 [Source:HGNC Symbol;Acc:5397]
CCR2	13.4019	3.06672	1.57391	-4.3701	-8.51504	-1.94848	CCR2	chemokine (C-C motif) receptor 2 [Source:HGNC Symbol;Acc:1603]
CA2	73.0187	33.4403	17.1216	-2.18355	-4.26472	-1.95311	CA2	carbonic anhydrase II [Source:HGNC Symbol;Acc:1373]
CAMSAP2	1.96359	0.801719	0.408125	-2.44923	-4.81126	-1.9644	CAMSAP2	calmodulin regulated spectrin-associated protein family, member 2 [Source:HGNC Symbol;Acc:29188]
FNDC3B	17.1566	16.7731	8.48453	-1.02286	-2.0221	-1.97691	FNDC3B	fibronectin type III domain containing 3B [Source:HGNC Symbol;Acc:24670]
TYMP	51.7366	19.2458	9.62125	-2.6882	-5.37732	-2.00034	TYMP	thymidine phosphorylase [Source:HGNC Symbol;Acc:3148]
SQRDL	21.4422	7.44016	3.67	-2.88195	-5.84256	-2.02729	SQRDL	sulfide quinone reductase-like (yeast) [Source:HGNC Symbol;Acc:20390]
CPEB4	9.25172	7.16219	3.53125	-1.29174	-2.61996	-2.02823	CPEB4	cytoplasmic polyadenylation element binding protein 4 [Source:HGNC Symbol;Acc:21747]
GCA	38.7813	45.5516	22.2987	1.17458	-1.73917	-2.04279	GCA	grancalcin, EF-hand calcium binding protein [Source:HGNC Symbol;Acc:15990]
SAT1	103.133	118.604	57.8088	1.15001	-1.78403	-2.05166	SAT1	spermidine/spermine N1-acetyltransferase 1 [Source:HGNC Symbol;Acc:10540]
NKG7	124.146	79.1741	38.535	-1.56801	-3.22164	-2.0546	NKG7	natural killer cell group 7 sequence [Source:HGNC Symbol;Acc:7830]
TLR4	20.9161	15.5861	7.50797	-1.34197	-2.78585	-2.07594	TLR4	toll-like receptor 4 [Source:HGNC Symbol;Acc:11850]
RASL10B	2.92531	7.87094	3.77687	2.69063	1.2911	-2.08398	RASL10B	RAS-like, family 10, member B [Source:HGNC Symbol;Acc:30295]
GLIPR2	51.6187	26.2188	12.4523	-1.96877	-4.1453	-2.10553	GLIPR2	GLI pathogenesis-related 2 [Source:HGNC Symbol;Acc:18007]
DPP4	0.055625	3.59125	1.67906	64.5618	30.1854	-2.13884	DPP4	dipeptidyl-peptidase 4 [Source:HGNC Symbol;Acc:3009]
DYSF	8.42453	3.17906	1.48328	-2.65	-5.67966	-2.14326	DYSF	dysferlin [Source:HGNC Symbol;Acc:3097]
HPGDS	27.4183	2.8375	1.31906	-9.66283	-20.7862	-2.15115	HPGDS	hematopoietic prostaglandin D synthase [Source:HGNC Symbol;Acc:17890]
CYBB	132.965	54.6244	25.3534	-2.43418	-5.24447	-2.15452	CYBB	cytochrome b-245, beta polypeptide [Source:HGNC Symbol;Acc:2578]
ASGR2	111.088	73.45	33.8669	-1.51242	-3.28012	-2.16879	ASGR2	asialoglycoprotein receptor 2 [Source:HGNC Symbol;Acc:743]
MX1	246.842	70.1603	32.2083	-3.51825	-7.66392	-2.17833	MX1	myxovirus (influenza virus) resistance 1, interferon-inducible protein p78 (mouse) [Source:HGNC Symbol;Acc:7532]
PIK3AP1	51.7366	44.7564	20.2088	-1.15596	-2.56011	-2.2147	PIK3AP1	phosphoinositide-3-kinase adaptor protein 1 [Source:HGNC Symbol;Acc:30034]
PLAC8	71.6703	73.5581	33.2059	1.02634	-2.15836	-2.21521	PLAC8	placenta-specific 8 [Source:HGNC Symbol;Acc:19254]
PRSS57	36.645	99.5759	44.1291	2.71731	1.20423	-2.25647	PRSS57	protease, serine, 57 [Source:HGNC Symbol;Acc:31397]
HERC5	22.8728	12.2522	5.39641	-1.86684	-4.23853	-2.27043	HERC5	HECT and RLD domain containing E3 ubiquitin protein ligase 5 [Source:HGNC Symbol;Acc:24368]
NRP1	31.6078	11.1183	4.8725	-2.84287	-6.48698	-2.28184	NRP1	neuropilin 1 [Source:HGNC Symbol;Acc:8004]
RPSAP58	16.9059	35.1822	15.4019	2.08106	-1.09765	-2.28428
IFI35	47.2841	19.9316	8.56031	-2.37232	-5.52364	-2.32837	IFI35	interferon-induced protein 35 [Source:HGNC Symbol;Acc:5399]
C18orf32	5.85844	14.7772	6.34047	2.52238	1.08228	-2.33061
IGLL1	0.055625	29.7056	12.6088	534.034	226.674	-2.35595	IGLL1	immunoglobulin lambda-like polypeptide 1 [Source:HGNC Symbol;Acc:5870]
SAMHD1	101.017	65.2397	27.1661	-1.54839	-3.71848	-2.40151	SAMHD1	SAM domain and HD domain 1 [Source:HGNC Symbol;Acc:15925]
KCTD12	55.4659	15.4439	6.42766	-3.59144	-8.62926	-2.40273	KCTD12	potassium channel tetramerization domain containing 12 [Source:HGNC Symbol;Acc:14678]
PAG1	9.85719	10.9963	4.56406	1.11556	-2.15974	-2.40931	PAG1	phosphoprotein associated with glycosphingolipid microdomains 1 [Source:HGNC Symbol;Acc:30043]
L2HGDH	26.4086	30.4447	12.6088	1.15283	-2.09447	-2.41457	L2HGDH	L-2-hydroxyglutarate dehydrogenase [Source:HGNC Symbol;Acc:20499]
TIMD4	35.6253	0.0596875	0.0246875	-596.864	-1443.05	-2.41772	TIMD4	T-cell immunoglobulin and mucin domain containing 4 [Source:HGNC Symbol;Acc:25132]
MMP9	54.0572	44.2838	18.1888	-1.2207	-2.97201	-2.43468	MMP9	matrix metallopeptidase 9 (gelatinase B, 92kDa gelatinase, 92kDa type IV collagenase) [Source:HGNC Symbol;Acc:7176]
LYST	6.39391	4.11531	1.62906	-1.55369	-3.9249	-2.52618	LYST	lysosomal trafficking regulator [Source:HGNC Symbol;Acc:1968]
S100A8	86.2131	62.1028	24.5459	-1.38823	-3.51232	-2.53006	S100A8	S100 calcium binding protein A8 [Source:HGNC Symbol;Acc:10498]
AIM1	12.6534	3.84625	1.48328	-3.28981	-8.53071	-2.59307	AIM1	absent in melanoma 1 [Source:HGNC Symbol;Acc:356]
SEMA4A	2.01438	5.54625	2.10031	2.75334	1.04266	-2.64068	SEMA4A	sema domain, immunoglobulin domain (Ig), transmembrane domain (TM) and short cytoplasmic domain, (semaphorin) 4A [Source:HGNC Symbol;Acc:10729]
IL6R	67.5525	39.3208	14.56	-1.71798	-4.63959	-2.7006	IL6R	interleukin 6 receptor [Source:HGNC Symbol;Acc:6019]
FAM107B	36.8009	36.3175	13.3381	-1.01331	-2.75908	-2.72283	FAM107B	family with sequence similarity 107, member B [Source:HGNC Symbol;Acc:23726]
CXorf21	33.9691	29.5969	10.8603	-1.14772	-3.12782	-2.72523
FCGR1C	10.8277	0.556406	0.203437	-19.46	-53.2235	-2.73502	FCGR1C	Putative high affinity immunoglobulin gamma Fc receptor IC [Source:UniProtKB/Swiss-Prot;Acc:A6NKC4]
C5orf20	1.32063	7.71766	2.80375	5.84394	2.12305	-2.75262
RBM47	18.5494	6.92844	2.45828	-2.67728	-7.54567	-2.81841	RBM47	RNA binding motif protein 47 [Source:HGNC Symbol;Acc:30358]
DAPP1	17.8028	8.97047	3.17719	-1.9846	-5.60332	-2.8234	DAPP1	dual adaptor of phosphotyrosine and 3-phosphoinositides [Source:HGNC Symbol;Acc:16500]
ANKRD20A9P	3.86875	5.16437	1.81563	1.33489	-2.13081	-2.84441
BZRAP1	8.88313	7.25906	2.54625	-1.22373	-3.48871	-2.85088	BZRAP1	benzodiazepine receptor (peripheral) associated protein 1 [Source:HGNC Symbol;Acc:16831]
LYZ	1011.91	431.069	149.806	-2.34744	-6.75479	-2.87751	LYZ	lysozyme [Source:HGNC Symbol;Acc:6740]
CD86	35.1597	24.4481	8.44859	-1.43813	-4.1616	-2.89375	CD86	CD86 molecule [Source:HGNC Symbol;Acc:1705]
SIPA1L2	5.80531	3.60828	1.24562	-1.60889	-4.66056	-2.89676	SIPA1L2	signal-induced proliferation-associated 1 like 2 [Source:HGNC Symbol;Acc:23800]
DSP	0.761719	0.261875	0.0903125	-2.90871	-8.43426	-2.89965	DSP	desmoplakin [Source:HGNC Symbol;Acc:3052]
CCR1	79.0219	27.5502	9.4175	-2.86829	-8.39096	-2.92542	CCR1	chemokine (C-C motif) receptor 1 [Source:HGNC Symbol;Acc:1602]
UGT8	14.5231	12.0091	4.05438	-1.20935	-3.58209	-2.962	UGT8	UDP glycosyltransferase 8 [Source:HGNC Symbol;Acc:12555]
FBXO6	31.922	43.5684	14.6067	1.36484	-2.18543	-2.98277	FBXO6	F-box protein 6 [Source:HGNC Symbol;Acc:13585]
CEBPA	68.3912	54.1142	17.8005	-1.26383	-3.8421	-3.04004	CEBPA	CCAAT/enhancer binding protein (C/EBP), alpha [Source:HGNC Symbol;Acc:1833]
TMED7-TICAM2	1.76906	5.47594	1.78531	3.09539	1.00919	-3.06722
CD36	105.953	20.4775	6.67594	-5.17413	-15.8709	-3.06736	CD36	CD36 molecule (thrombospondin receptor) [Source:HGNC Symbol;Acc:1663]
CLEC7A	30.0452	13.5884	4.41187	-2.21108	-6.81007	-3.07997	CLEC7A	C-type lectin domain family 7, member A [Source:HGNC Symbol;Acc:14558]
P2RY8	26.1823	29.6562	9.31844	1.13268	-2.80974	-3.18253	P2RY8	purinergic receptor P2Y, G-protein coupled, 8 [Source:HGNC Symbol;Acc:15524]
ODF2L	27.0153	34.2722	10.6925	1.26862	-2.52657	-3.20525	ODF2L	outer dense fiber of sperm tails 2-like [Source:HGNC Symbol;Acc:29225]
IFIT1	50.0058	18.9658	5.86219	-2.63663	-8.53023	-3.23527	IFIT1	interferon-induced protein with tetratricopeptide repeats 1 [Source:HGNC Symbol;Acc:5407]
SHISA9	38.8047	45.7847	14.0178	1.17988	-2.76824	-3.26618	SHISA9	shisa family member 9 [Source:HGNC Symbol;Acc:37231]
FLVCR2	4.72875	4.17688	1.27219	-1.13213	-3.71702	-3.28322	FLVCR2	feline leukemia virus subgroup C cellular receptor family, member 2 [Source:HGNC Symbol;Acc:20105]
MNDA	29.8884	6.7375	2.05016	-4.43613	-14.5786	-3.28633	MNDA	myeloid cell nuclear differentiation antigen [Source:HGNC Symbol;Acc:7183]
LOC100216546	1.12875	2.86781	0.839062	2.5407	-1.34525	-3.41788
MRC1	67.7075	10.3644	2.86844	-6.53271	-23.6043	-3.61325	MRC1	mannose receptor, C type 1 [Source:HGNC Symbol;Acc:7228]
TAP1	26.7472	13.1919	3.63344	-2.02755	-7.3614	-3.63069	TAP1	transporter 1, ATP-binding cassette, sub-family B (MDR/TAP) [Source:HGNC Symbol;Acc:43]
MAB21L3	10.6277	11.4338	3.12953	1.07585	-3.39593	-3.6535	MAB21L3	mab-21-like 3 (C. elegans) [Source:HGNC Symbol;Acc:26787]
LOC286437	19.2841	25.1203	6.78984	1.30265	-2.84013	-3.69969
RAB44	1.47281	4.16422	1.09578	2.82739	-1.34408	-3.80023	RAB44	RAB44, member RAS oncogene family [Source:HGNC Symbol;Acc:21068]
RHOU	15.2194	12.4247	3.19422	-1.22493	-4.76466	-3.88974	RHOU	ras homolog family member U [Source:HGNC Symbol;Acc:17794]
TSIX	1.74313	2.395	0.613125	1.37397	-2.84302	-3.90622
LOC646214	42.3856	50.1531	12.6088	1.18326	-3.3616	-3.97764
APOL6	8.71922	6.60969	1.65734	-1.31916	-5.26096	-3.98812	APOL6	apolipoprotein L, 6 [Source:HGNC Symbol;Acc:14870]
ZNF471	6.36438	6.83156	1.69734	1.07341	-3.74961	-4.02486	ZNF471	zinc finger protein 471 [Source:HGNC Symbol;Acc:23226]
BMP2	7.78	2.23859	0.549063	-3.4754	-14.1696	-4.07712	BMP2	bone morphogenetic protein 2 [Source:HGNC Symbol;Acc:1069]
FAM46A	37.4441	38.9587	9.55344	1.04045	-3.91943	-4.07798	FAM46A	family with sequence similarity 46, member A [Source:HGNC Symbol;Acc:18345]
TMEM212	43.3408	55.8539	13.515	1.28871	-3.20687	-4.13273	TMEM212	transmembrane protein 212 [Source:HGNC Symbol;Acc:34295]
PRTN3	644.145	716.062	165.327	1.11165	-3.89618	-4.33117	PRTN3	proteinase 3 [Source:HGNC Symbol;Acc:9495]
MS4A6A	32.1116	28.6491	6.53422	-1.12086	-4.91437	-4.38447	MS4A6A	membrane-spanning 4-domains, subfamily A, member 6A [Source:HGNC Symbol;Acc:13375]
CCDC144B	7.63828	9.40937	2.14516	1.23187	-3.56071	-4.38634
TARP	61.3181	94.8928	21.3813	1.54755	-2.86785	-4.43813	TARP	T cell receptor gamma constant 1 [Source:HGNC Symbol;Acc:12275]
CD1C	4.34469	2.53828	0.571406	-1.71167	-7.6035	-4.44217	CD1C	CD1c molecule [Source:HGNC Symbol;Acc:1636]
NME1-NME2	22.4309	39.1459	8.73062	1.74518	-2.56922	-4.48375	NME1-NME2	NME1-NME2 readthrough [Source:HGNC Symbol;Acc:33531]
FCGR1B	19.7347	3.84625	0.851094	-5.13089	-23.1874	-4.51918	FCGR1B	Fc fragment of IgG, high affinity Ib, receptor (CD64) [Source:HGNC Symbol;Acc:3614]
CLEC5A	12.9948	2.29625	0.507812	-5.65916	-25.5898	-4.52185	CLEC5A	C-type lectin domain family 5, member A [Source:HGNC Symbol;Acc:2054]
ASS1	21.4906	5.63094	1.195	-3.81653	-17.9838	-4.71208	ASS1	argininosuccinate synthase 1 [Source:HGNC Symbol;Acc:758]
SERF2-C15ORF63	0.055625	24.8337	5.23469	446.449	94.1067	-4.74407
OSMR	3.86875	1.45203	0.304531	-2.66437	-12.704	-4.76809	OSMR	oncostatin M receptor [Source:HGNC Symbol;Acc:8507]
SCD5	25.1931	31.5981	6.57031	1.25424	-3.83439	-4.80923	SCD5	stearoyl-CoA desaturase 5 [Source:HGNC Symbol;Acc:21088]
LOC643406	25.1281	33.6353	6.88922	1.33855	-3.64746	-4.88231
IL1RN	37.5284	19.0169	3.87922	-1.97343	-9.67423	-4.90224	IL1RN	interleukin 1 receptor antagonist [Source:HGNC Symbol;Acc:6000]
FPR2	18.2747	13.7212	2.79344	-1.33185	-6.54201	-4.91196	FPR2	formyl peptide receptor 2 [Source:HGNC Symbol;Acc:3827]
HERC2P4	19.633	27.5069	5.57594	1.40106	-3.52102	-4.93314
ECRP	68.3131	12.6748	2.50094	-5.38966	-27.315	-5.06804
MPO	2432.98	1597.69	308.99	-1.52281	-7.87398	-5.17069	MPO	myeloperoxidase [Source:HGNC Symbol;Acc:7218]
ASTN2	82.9352	97.2355	18.5809	1.17243	-4.46345	-5.23308	ASTN2	astrotactin 2 [Source:HGNC Symbol;Acc:17021]
S100A9	292.909	284.3	54.1802	-1.03028	-5.40621	-5.2473	S100A9	S100 calcium binding protein A9 [Source:HGNC Symbol;Acc:10499]
RNASE2	453.961	155.928	29.0225	-2.91135	-15.6417	-5.37265	RNASE2	ribonuclease, RNase A family, 2 (liver, eosinophil-derived neurotoxin) [Source:HGNC Symbol;Acc:10045]
ABCC9	19.633	30.1958	5.51844	1.53801	-3.5577	-5.4718	ABCC9	ATP-binding cassette, sub-family C (CFTR/MRP), member 9 [Source:HGNC Symbol;Acc:60]
CBWD5	28.5145	28.2622	4.79312	-1.00893	-5.94905	-5.8964	CBWD5	COBW domain containing 5 [Source:HGNC Symbol;Acc:24584]
CXCR4	16.9284	7.66187	1.27219	-2.20944	-13.3066	-6.0226	CXCR4	chemokine (C-X-C motif) receptor 4 [Source:HGNC Symbol;Acc:2561]
RAB20	16.667	11.2734	1.83812	-1.47843	-9.06741	-6.13312	RAB20	RAB20, member RAS oncogene family [Source:HGNC Symbol;Acc:18260]
SRGN	662.291	658.102	104.692	-1.00637	-6.32608	-6.28606	SRGN	serglycin [Source:HGNC Symbol;Acc:9361]
ADCYAP1	0.055625	8.31797	1.30641	149.537	23.486	-6.36706	ADCYAP1	adenylate cyclase activating polypeptide 1 (pituitary) [Source:HGNC Symbol;Acc:241]
CST7	34.5844	61.588	9.60938	1.7808	-3.59902	-6.40915	CST7	cystatin F (leukocystatin) [Source:HGNC Symbol;Acc:2479]
WHAMMP2	1.5125	3.42484	0.526562	2.26436	-2.8724	-6.50415
ADAP2	11.503	1.47234	0.203437	-7.81269	-56.543	-7.23733	ADAP2	ArfGAP with dual PH domains 2 [Source:HGNC Symbol;Acc:16487]
MAF	15.7503	3.74969	0.484375	-4.20043	-32.5168	-7.74129	MAF	v-maf avian musculoaponeurotic fibrosarcoma oncogene homolog [Source:HGNC Symbol;Acc:6776]
CASP1	21.35	5.05437	0.640625	-4.22406	-33.3268	-7.88976	CASP1	caspase 1, apoptosis-related cysteine peptidase [Source:HGNC Symbol;Acc:1499]
FPR1	50.4444	16.3984	1.92625	-3.07617	-26.1879	-8.51314	FPR1	formyl peptide receptor 1 [Source:HGNC Symbol;Acc:3826]
FAM45B	7.2075	15.233	1.6425	2.11349	-4.38813	-9.27426
LY96	20.8463	5.30156	0.526562	-3.9321	-39.5893	-10.0682	LY96	lymphocyte antigen 96 [Source:HGNC Symbol;Acc:17156]
HGF	11.2937	3.97937	0.38375	-2.83807	-29.43	-10.3697	HGF	hepatocyte growth factor (hepapoietin A; scatter factor) [Source:HGNC Symbol;Acc:4893]
SPP1	750.933	13.895	1.33531	-54.0434	-562.365	-10.4058	SPP1	secreted phosphoprotein 1 [Source:HGNC Symbol;Acc:11255]
F13A1	16.1067	0.261875	0.0246875	-61.5054	-652.424	-10.6076	F13A1	coagulation factor XIII, A1 polypeptide [Source:HGNC Symbol;Acc:3531]
MS4A3	133.168	167.441	15.0653	1.25737	-8.83937	-11.1144	MS4A3	membrane-spanning 4-domains, subfamily A, member 3 (hematopoietic cell-specific) [Source:HGNC Symbol;Acc:7317]
PRG2	249.097	2001.29	164.879	8.03419	-1.51079	-12.1379	PRG2	proteoglycan 2, bone marrow (natural killer cell activator, eosinophil granule major basic protein) [Source:HGNC Symbol;Acc:9362]
ALOX15	33.6713	54.31	4.42437	1.61295	-7.6104	-12.2752	ALOX15	arachidonate 15-lipoxygenase [Source:HGNC Symbol;Acc:433]
PTPRO	5.05844	1.55266	0.116875	-3.25792	-43.2807	-13.2848	PTPRO	protein tyrosine phosphatase, receptor type, O [Source:HGNC Symbol;Acc:9678]
EPX	0.055625	72.075	4.44266	1295.73	79.868	-16.2234	EPX	eosinophil peroxidase [Source:HGNC Symbol;Acc:3423]
LY86	19.5702	11.6216	0.59375	-1.68395	-32.9603	-19.5732	LY86	lymphocyte antigen 86 [Source:HGNC Symbol;Acc:16837]
CLC	43.0923	413.219	20.8922	9.58915	-2.06261	-19.7786	CLC	Charcot-Leyden crystal galectin [Source:HGNC Symbol;Acc:2014]
PPARG	12.2522	4.72938	0.165937	-2.59066	-73.8362	-28.5009	PPARG	peroxisome proliferator-activated receptor gamma [Source:HGNC Symbol;Acc:9236]
SLCO2B1	9.85719	3.60828	0.107031	-2.73182	-92.0964	-33.7124	SLCO2B1	solute carrier organic anion transporter family, member 2B1 [Source:HGNC Symbol;Acc:10962]
ELOVL3	10.0827	8.97047	0.212188	-1.12398	-47.5177	-42.2761	ELOVL3	ELOVL fatty acid elongase 3 [Source:HGNC Symbol;Acc:18047]
BPI	0.704062	9.75437	0.165937	13.8544	-4.24294	-58.7834	BPI	bactericidal/permeability-increasing protein [Source:HGNC Symbol;Acc:1095]
GJA9-MYCBP	0.055625	14.8138	0.165937	266.315	2.98315	-89.2731
TMEM40	0.455938	3.04437	0.0246875	6.67718	-18.4684	-123.316	TMEM40	transmembrane protein 40 [Source:HGNC Symbol;Acc:25620]
PHOSPHO2-KLHL23	8.70734	3.40609	0.0246875	-2.5564	-352.703	-137.968
RAD51L3-RFFL	1.81813	5.68437	0.0246875	3.1265	-73.6456	-230.253
IPO11-LRRC70	0.055625	9.97484	0.0246875	179.323	-2.25316	-404.044
UBE2F-SCLY	7.84672	18.0891	0.0246875	2.3053	-317.842	-732.722	UBE2F-SCLY	UBE2F-SCLY readthrough (NMD candidate) [Source:HGNC Symbol;Acc:48339]
H3F3A	0.055625	55.92	0.0246875	1005.3	-2.25316	-2265.11	H3F3A	H3 histone, family 3B (H3.3B) [Source:HGNC Symbol;Acc:4765]
